# Supplementary material for: TRPM7 is an essential regulator for volume-sensitive outwardly rectifying anion channel
Source: Commun Biol. 2021 May 20;4:599. doi: 10.1038/s42003-021-02127-9 (PMC8137958; doi:10.1038/s42003-021-02127-9)
Supplement: Supplementary file 4 — Supplementary Data 1 [file 42003_2021_2127_MOESM4_ESM.xlsx]

## Sheet: Fig1b
Source data for Figure 1b
	Figure 1b
	Current Density (pA/pF)
	Mock
	isotonic	1	2	3	4	5	6	7	8	9	10	11	12	13	14	15	16	17	18		average	se	number
	-100	-4.49594	-1.08943	-2.31444	-2.76783	-1.90225	-5.12375	-1.01569	-3.97226	-1.91825	-1.04037	-0.69358	-2.98541	-0.73468	-0.54496	-0.59838	-1.58946	-1.52588	-1.19677		-1.97274	0.32683	18
	-80	-3.12523	-1.02134	-0.82659	-1.51784	-2.30988	-3.62412	-0.46878	-3.23077	-2.00544	-0.55487	-0.55487	-2.58736	-0.28257	-0.38147	-0.71806	-0.95367	-0.84771	-0.47871		-1.41607	0.26047	18
	-60	-2.08349	-0.47662	0.49595	-0.71428	-1.35875	-2.49939	-0.15626	-2.06558	-0.95912	0.13872	-0.13872	-1.32685	0	0.0545	-0.41887	-0.69936	-0.22606	-0.23935		-0.70409	0.20033	18
	-40	-1.31589	0.20427	0.33063	0.08928	-0.5435	-1.2497	0.07813	-1.27112	-0.17439	0.20807	-0.34679	-0.26537	0.45211	0.65395	-0.11968	-0.12716	0.05651	0.35903		-0.16564	0.13926	18
	-20	0.05483	0.13618	1.98381	0	-0.27175	-0.37491	0.31252	-0.52964	0.61035	0.41615	0.13872	0.59708	0.90422	0.81744	0.11968	0.50863	0.67817	0.65822		0.37554	0.13509	18
	0	1.1514	0.74898	2.81039	0.35714	0.67938	0.24994	0.70317	0.37074	1.13351	0.8323	0.97101	1.32685	1.07377	1.2534	0.35903	0.76294	0.96074	1.07709		0.93454	0.13464	18
	20	3.18006	1.15752	3.30635	1.24999	0.95113	1.2497	1.01569	1.21816	1.83105	1.3178	0.76294	2.12296	1.86496	1.41689	0.59838	1.08083	1.18679	1.31644		1.49042	0.17411	18
	40	5.81183	1.63414	4.46357	1.1607	2.03813	2.62436	1.32821	1.95965	1.56948	1.45652	0.8323	2.6537	2.03451	1.85285	0.83774	1.4623	1.80845	1.67547		2.06688	0.29304	18
	60	8.93706	2.17885	4.95952	1.69641	3.66863	3.24921	1.64073	2.96596	3.13895	1.94203	1.52588	3.84787	2.54313	2.07084	0.53855	1.71661	2.03451	2.3337		2.83269	0.43349	18
	80	12.3912	2.58739	6.28206	1.69641	3.94038	5.24872	2.42203	3.54856	3.7493	2.21946	1.80331	4.44495	2.71267	2.39781	1.13693	2.09808	2.65616	2.99192		3.57374	0.60236	18
	100	16.6131	3.60873	7.10864	2.58926	5.16326	8.49793	2.96894	4.66079	4.09807	2.49689	2.21946	6.10351	3.27781	2.88827	1.61564	2.54313	3.10827	3.41079		4.60958	0.82419	18
	Mock
	hypotonic	1	2	3	4	5	6	7	8	9	10	11	12	13	14	15	16	17	18		average	se	number
	-100	-299.145	-504.813	-398.249	-388.3	-702.747	-491.38	-265.251	-321.277	-288.871	-119.088	-390.139	-559.997	-273.019	-322.233	-407.26	-432.841	-294.269	-365.134		-379.112	30.8093	18
	-80	-231.815	-402.952	-326.832	-320.086	-542.006	-384.032	-216.498	-256.185	-232.631	-92.5237	-300.876	-399.581	-220.461	-258.2	-323.367	-337.919	-234.985	-290.515		-298.415	23.0603	18
	-60	-169.804	-306.469	-252.605	-246.158	-403.414	-286.555	-167.823	-196.23	-178.659	-70.3985	-220.698	-273.265	-168.299	-193.732	-245.337	-251.516	-180.506	-220.385		-223.992	16.7937	18
	-40	-107.409	-204.88	-173.418	-166.516	-265.364	-190.454	-110.632	-134.898	-121.722	-48.9668	-145.791	-166.321	-115.402	-130.19	-165.453	-166.639	-123.596	-148.459		-149.228	10.915	18
	-20	-41.0666	-99.0017	-85.1384	-79.1957	-126.228	-90.7279	-50.7845	-67.2637	-62.5174	-24.7609	-67.3467	-67.9348	-57.0792	-62.8335	-80.722	-78.1377	-63.1262	-72.943		-70.9338	5.27465	18
	0	33.3906	20.631	13.8866	17.7677	21.74	13.8716	11.8758	8.95083	6.88825	2.70497	17.0621	27.7975	10.6812	10.1907	15.1989	15.3859	7.51637	11.848		14.8549	1.77529	18
	20	119.855	159.942	124.815	132.32	184.111	124.345	77.9737	97.9295	92.4247	34.5403	112.36	125.52	90.705	91.9887	128.593	118.128	95.2261	108.786		112.198	7.59886	18
	40	223.043	322.198	252.935	272.051	368.358	242.941	147.041	203.91	196.272	72.0631	222.848	233.128	187.287	182.234	265.144	235.112	203.959	222.18		225.15	15.0752	18
	60	347.942	518.635	393.29	433.567	582.769	378.033	218.373	329.433	324.184	116.314	352.755	352.677	302.463	290.789	429.879	373.586	339.875	354.842		357.745	24.0543	18
	80	504.039	759.875	560.922	622.316	837.535	522.873	294.081	483.875	482.352	169.581	505.205	488.746	435.102	410.134	628.901	543.531	510.435	511.678		515.066	35.2368	18
	100	697.858	1090.31	752.194	825.707	1145.56	681.334	373.852	677.244	668.596	236.511	690.183	645.977	582.038	564.03	862.69	753.085	713.377	695.083		703.091	49.7439	18
	siRNA
	isotonic	1	2	3	4	5	6	7	8	9	10	11	12		average	se	number
	-100	-1.11595	-2.13519	-4.75563	-1.74106	-2.87047	-5.65739	-0.5683	-0.54496	-0.35213	-0.54144	-1.64325	-1.79515		-1.97674	0.49057	12
	-80	-1.26475	-1.51026	-4.61976	-1.02678	-1.964	-3.71771	-0.94716	-0.43597	-0.23475	-0.04922	-1.05638	-0.98733		-1.48451	0.39644	12
	-60	-0.52078	-0.98948	-2.58163	-0.62499	-1.20862	-2.26296	-0.18943	-0.38147	0.11738	0.14767	-0.4695	-0.6283		-0.79934	0.24699	12
	-40	-0.29759	-0.4687	-1.22288	-0.40178	-0.83092	-1.29312	0.66301	0.10899	0.23475	0.59066	0.23475	0		-0.22357	0.18746	12
	-20	0.0744	-0.26039	0	-0.04464	-0.15108	-0.43104	0.85245	0.27248	0.64556	0.63988	0.17606	0.6283		0.20017	0.11858	12
	0	0.44638	0.52078	1.49463	0.3125	0.45323	0.48492	1.42074	0.21798	0.64556	0.93522	0.76294	1.43612		0.76092	0.1319	12
	20	0.66957	0.98948	2.98925	0.62499	1.13308	1.0776	1.61018	0.43597	0.99769	1.08288	0.939	1.70539		1.18792	0.19473	12
	40	1.11595	1.82272	3.80451	1.56249	1.88846	2.47848	2.08376	0.54496	0.939	1.42743	1.17375	2.42345		1.77208	0.25103	12
	60	1.63673	2.8122	6.25026	2.41069	3.09708	3.77159	2.27319	0.87193	1.23244	1.67354	1.64325	3.76982		2.62023	0.42688	12
	80	1.63673	3.95791	8.69601	3.74997	4.68339	5.98067	2.84149	1.47138	1.93669	1.87043	1.64325	4.75715		3.60209	0.63274	12
	100	2.90148	4.89531	10.0548	5.22317	5.58985	7.16603	3.12564	2.07084	2.40619	2.26421	1.878	5.2957		4.40593	0.71223	12
	siRNA
	hypotonic	1	2	3	4	5	6	7	8	9	10	11	12		average	se	number
	-100	-182.037	-90.6435	-23.7056	-197.71	-64.9703	-170.654	-378.952	-409.98	-151.108	-370.095	-126.648	-109.863		-189.697	37.1453	12
	-80	-146.027	-73.5945	-19.237	-161.198	-47.4227	-137.878	-294.8	-316.499	-122.209	-286.865	-102.957	-90.1116		-149.9	28.5694	12
	-60	-111.847	-58.2505	-14.4959	-125.013	-33.73	-106.567	-219.955	-233.941	-94.3733	-208.629	-80.9519	-68.7493		-113.042	20.9101	12
	-40	-76.6754	-40.6333	-9.64573	-85.8852	-21.9245	-74.8291	-145.569	-153.471	-64.873	-135.387	-56.6181	-48.2347		-76.1455	13.5725	12
	-20	-38.0707	-20.2693	-4.85011	-41.9617	-10.6812	-39.978	-70.343	-71.8769	-32.0897	-61.3126	-29.9554	-25.9399		-37.2774	6.24939	12
	0	7.93457	4.73581	0.70844	9.04628	0.32124	3.54004	9.68933	14.8572	6.14975	13.8716	1.6865	3.47561		6.3347	1.39968	12
	20	65.4602	35.4239	7.19343	71.8253	11.6047	58.4106	96.5118	108.739	51.7874	94.6045	40.7972	39.9272		56.8571	9.34744	12
	40	139.008	75.2047	14.3869	149.754	23.1291	128.784	191.803	213.302	107.135	179.776	89.0631	87.3142		116.555	18.1223	12
	60	232.391	123.794	23.1607	245.122	35.6172	217.346	298.233	328.225	173.395	274.936	148.412	148.858		187.457	27.9733	12
	80	349.121	179.203	32.5884	358.582	49.4706	328.918	422.134	459.852	250.152	378.14	219.486	224.728		271.031	39.5701	12
	100	489.654	237.169	43.5965	491.551	64.6491	463.074	565.796	606.336	338.375	491.61	301.722	316.281		367.485	53.1314	12

## Sheet: Fig1c
Source data for Figure 1c
	Figure 1c
	relative expression
		TRPM7	TRPM7	LRRC8A	LRRC8A
		Mock	siRNA	Mock	siRNA
	1	1	0.344102	1	0.569754
	2	1	0.637715	1	0.682679
	3	1	0.401385	1	0.666023
	4	1	0.47558	1	0.519195
	5	1	0.405021	1	0.533766
	average	1	0.452761	1	0.594283
	se	0	0.0507219	0	0.0338102
	number	5	5	5	5

## Sheet: Fig2a
Source data for Figure2a
	Figure2a
	Current Density (pA/pF)
		control	NS8593
	1	41.2853	12.113
	2	32.7758	4
	3	36.9623	6.65381
	4	38.0812	6.05062
	5	18.2297	4.79266
	6	22.3853	0.826497
	7	17.4638	0.170213
	average	29.5976	4.94383
	se	3.78402	1.51343
	number	7	7

## Sheet: Fig2b
Source data for Figure2a
	Figure2a
	F340/F380
		control	NS8593	EGTA	Mock	siRNA
	1	1.00409	0.949426	0.869809	1.1356	1.01421
	2	1.07727	1.02494	0.91465	1.02322	0.992965
	3	1.03165	0.995593	0.897589	1.04588	0.97612
	4	1.03067	1.00666	0.905612	1.02285	1.0098
	5	1.02545	1.01679	0.889038	1.00175	0.997873
	6	1.13351	1.02263	0.896693	1.16697	0.986337
	7	1.05475	0.959041	0.904047	1.10183	0.99156
	8	1.05639	0.896736	0.882175	1.06597	1.00352
	9	1.12079	0.986721	0.908838	1.06369	0.929905
	10	1.04471	0.98689	0.885776	1.11679	0.998375
	11	1.04819	0.908809	0.894761	1.02454	0.934804
	12	1.00514	0.907609	0.915162	1.02418	0.987128
	13	1.11063	0.891513	0.888364	1.00662	0.982343
	14	1.0424	0.880365	0.912441	1.02828	0.957634
	15	1.07611	1.00656	0.898851	1.03693	0.942343
	16	1.04275	1.00393	0.892857	1.12652	0.952303
	17	1.12303	0.929164	0.94139	1.03004	1.00472
	18	1.02595	1.02154	0.947296	1.0303	0.966332
	19	1.01682	1.02053	0.934706	1.02999	1.02196
	20	1.04375	1.00243	0.9346	1.05307	0.933118
	21	1.05688	1.02021	0.914373	1.08588	1.01624
	22	1.09176	1.00808	0.944984	1.08578	1.00318
	23	1.09915	1.04916	0.92721	1.03886	0.987631
	24	1.01253	1.02254	0.922139	1.06864	0.970764
	average	1.05726	0.979911	0.909307	1.05892	0.981716
	se	0.00786204	0.0103684	0.00430759	0.00897025	0.00564664
	number	24	24	24	24	24

## Sheet: Fig2d
Source data for Figure2d
	Figure2d
	Current Density (pA/pF)
		control	NS8593	EGTA	Mock	siRNA
	1	77.3007	69.6849	71.8517	64.2314	53.3012
	2	68.5661	58.2808	51.3176	94.3683	53.8344
	3	63.2988	54.1665	36.6756	127.097	60.5317
	4	96.217	62.4607	68.6043	72.2029	66.8635
	5	137.156	62.547	78.6488	157.855	47.4142
	6	96.8201	69.3673	25.2803	98.3706	41.6613
	7	72.6726	49.6092	12.5829
	8		17.0062
	9		75.2862
	average	87.4331	57.601	49.2802	102.354	53.9344
	se	9.63208	5.73655	9.55077	14.2999	3.67078
	number	7	9	7	6	6

## Sheet: Fig3b
Source data for Figure 3b
	Figure 3b
	Current Density (pA/pF)
	isotonic	1	2	3	4	5	6	7	8			average	se	number
	-100	-10.5638	-12.0714	-5.29819	-6.19726	-5.19263	-1.56233	-5.08626	-0.648544			-5.82755	1.38745	8
	-80	-8.21627	-9.08746	-2.70208	-3.80168	-2.46577	-0.541609	-2.62344	-0.378317			-3.72708	1.15041	8
	-60	-6.18888	-8.20584	-0.900692	-2.86428	-0.841264	-0.458284	-1.28495	-0.201769			-2.61824	1.05578	8
	-40	-3.52126	-0.135634	-0.688765	2.29142	-0.9573	-0.18748	0.0803095	-0.100885			-0.402449	0.564028	8
	-20	-1.22711	-1.2207	0.317891	1.92688	0.0580183	0.593687	2.65021	-0.0468393			0.381505	0.482314	8
	0	0.960343	1.2207	2.54313	4.63492	1.94361	1.41652	3.1053	0.414347			2.02986	0.481784	8
	20	3.62796	4.34028	1.80138	4.47869	4.40938	2.16644	2.27543	0.479202			2.94735	0.523592	8
	40	6.7224	9.08746	4.3975	6.82219	4.96056	2.38516	5.54135	0.684574			5.07515	0.936054	8
	60	7.62939	10.2403	7.04659	8.80114	8.49967	3.2809	8.48603	1.13855			6.89033	1.09129	8
	80	11.3107	15.6657	9.80165	12.6028	11.0235	5.05154	10.467	1.44121			9.67051	1.57417	8
	100	12.7512	23.1934	11.709	18.071	13.3442	6.0931	14.2148	1.94203			12.6648	2.32236	8
	hypotonic	1	2	3	4	5	6	7	8			average	se	number
	-100	-7.7361	-45.912	-9.80165	-10.7801	-11.5746	-13.9464	-16.6776	-31.4472			-18.4845	4.70976	8
	-80	-5.33524	-31.9417	-10.6494	-11.2488	-8.44165	-11.353	-12.0196	-24.7816			-14.4714	3.19617	8
	-60	-4.80172	-19.6669	-5.45714	-6.04102	-6.49804	-8.74907	-8.19156	-19.5572			-9.87033	2.1757	8
	-40	-5.65536	-14.2415	-6.09292	-2.39558	-4.09028	-6.40557	-5.80905	-13.814			-7.31303	1.53621	8
	-20	-6.02882	-7.79894	-3.44382	-0.156233	-1.36343	-3.48921	-1.90066	-7.5159			-3.96213	1.0142	8
	0	1.06705	1.69542	1.37753	5.72856	2.03064	1.15613	0.428317	1.60695			1.88632	0.574567	8
	20	7.14922	7.6633	7.47045	9.00946	8.64471	8.11372	6.93338	15.003			8.7484	0.92836	8
	40	15.5789	23.6681	13.0335	13.9048	17.0574	18.8001	13.7061	34.416			18.7706	2.54995	8
	60	24.222	37.028	20.61	21.404	31.1848	33.2985	26.3147	61.2441			31.9133	4.66296	8
	80	32.2782	56.4236	27.7625	29.1115	48.8223	52.484	41.4664	96.2006			48.0686	7.8731	8
	100	52.7122	87.3481	55.3661	43.0683	69.6219	76.898	58.3046	139.358			72.8346	10.7488	8
	+DCPIB	1	2	3	4	5	6	7	8			average	se	number
	-100	-12.6979	-14.1737	-17.3251	-8.33244	-8.73174	-7.27006	-16.929	-4.13987			-11.2	1.69574	8
	-80	-4.32155	-9.29091	-7.68238	-5.31193	-4.93155	-4.84323	-10.8934	-3.60829			-6.3604	0.926371	8
	-60	-2.77433	-7.6633	-6.83467	-2.23934	-3.36506	-3.26007	-9.3962	-2.38494			-4.73974	0.985227	8
	-40	-1.65392	-3.52648	-1.80138	-0.885322	0.667209	-1.90605	-4.33671	-2.21586			-1.95731	0.540286	8
	-20	-2.18745	-3.32303	1.32455	1.24987	0.3191	-0.739504	-1.60619	-1.23223			-0.774361	0.58392	8
	0	-1.33381	0.542535	4.60943	3.85376	4.00326	0.895738	2.03451	0.22699			1.85405	0.752268	8
	20	5.01513	1.6276	7.25852	5.41609	5.62777	1.604	4.60441	2.52572			4.2099	0.730201	8
	40	8.10957	5.69661	9.48376	7.55128	8.03552	3.04134	7.46878	5.30004			6.83586	0.720123	8
	60	13.8716	8.13802	14.8349	10.7801	9.74706	5.38484	12.8763	9.36425			10.6246	1.11292	8
	80	17.2328	15.1232	24.5836	12.2383	14.3595	7.73876	15.9013	14.2499			15.1784	1.68358	8
	100	22.1946	18.6496	35.127	17.9148	18.7109	11.4467	20.8001	20.0688			20.6141	2.36138	8

## Sheet: Fig4c
Source data for Figure4c
	Figure4c
	Current Density (pA/pF)
		Iso	Iso	Hypo	Hypo
		+100mV	-100mV	+100mV	-100mV
	1	19.5425	-2.77778	33.9216	-13.5621
	2	18.4674	-5.59387	39.387	-35.7854
	3	18.3614	-5.66265	54.8554	-50.3133
	4	25.6667	-12.873	60.6032	-40.8095
	5	20.8271	-12.0301	32.0677	-30.7895
	6	19.3778	-5.91111	57.3778	-49.7778
	7	13.6634	-5.49505	18.8614	-18.6634
	8	16.5873	-7.30159	22.4206	-22.5794
	average	19.0617	-7.20564	39.9368	-32.785
	se	1.21876	1.22904	5.67458	4.90347
	number	8	8	8	8

## Sheet: Fig5c
Source data for Figure5c
	Figure5c
	Current Density (pA/pF)
		0Mg2+	0Mg2+	1Mg2+	1Mg2+
		+100mV	-100mV	+100mV	-100mV
	1	16.0732	-13.6098	12.8049	-11.4146
	2	9.30748	-8.19945	8.28255	-6.34349
	3	27.8947	-22.6593	17.7562	-12.6039
	4	8.50901	-6.62162	7.43243	-5.9009
	5	23.9408	-26.0364	11.4806	-9.90888
	6	89.2791	-76.9302	43.6744	-7.67442
	7	90.4186	-47.5814	36.7907	-6.09302
	8	20.2186	-18.6066	14.6448	-9.18033
	9	19.1257	-20.1366	15.3552	-8.71585
	10	49.0977	-39.6992	39.7744	-32.9323
	11	29.9765	-16.8706	13.7412	-9.48235
	12	12.0455	-11.1932	6.10795	-7.67045
	13	14.2614	-15.3977	11.2216	-10.3693
	average	31.5499	-24.8879	18.3898	-10.6377
	se	7.76541	5.42568	3.56607	1.9421
	number	13	13	13	13

## Sheet: Fig6b
Source data for Figure6b
	Figure6b
	Current Density (pA/pF)
		VSOR	M7
	1	15.4922	-3.41163
	2	32.2681	-5.81267
	3	7.77656	-1.64294
	4	12.7867	-3.04265
	5	8.91892	-1.99147
	6	12.6205	-2.27912
	7	5.10178	-1.10687
	number	7	7

## Sheet: Fig6c
Source data for Figure6c
	Figure6c
	Current Density (pA/pF)
		VSOR	M7
	1	61.0683	-8.89667
	2	17.1411	-3.99501
	3	19.0529	-5.61674
	4	50.4497	-8.24288
	5	25.7051	-5.19231
	6	25.8989	-4.66292
	7	23.6719	-4.14062
	8	49.148	-6.71151
	9	50.4323	-6.7147
	10	37.8171	-6.87316
	number	10	10

[truncated: 8 more sheets: Fig7b, Fig7c, Fig7d, Fig7e, Fig8b, Fig8e, Fig8g, Fig9b]
